# Supplementary material for: MiR-452 promotes an aggressive colorectal cancer phenotype by regulating a Wnt/β-catenin positive feedback loop
Source: J Exp Clin Cancer Res. 2018 Sep 25;37:238. doi: 10.1186/s13046-018-0879-z (PMC6156870; doi:10.1186/s13046-018-0879-z)
Supplement: Supplementary file 2 — Supplemental files. (ZIP 13000 kb) [file 13046_2018_879_MOESM2_ESM.zip]

Archive with 30 entries (30 files):
- 0001.jpg
- 0002.jpg
- 0003.jpg
- 0004.jpg
- 0005.jpg
- 0006.jpg
- 0007.jpg
- 0008.jpg
- 0009.jpg
- 0010.jpg
- 0011.jpg
- 0012.jpg
- 0013.jpg
- 0014.jpg
- 0015.jpg
- 0016.jpg
- 0017.jpg
- 0018.jpg
- 0019.jpg
- 0020.jpg
- 0021.jpg
- 0022.jpg
- 0023.jpg
- 0024.jpg
- 0025.jpg
- 0026.jpg
- 0027.jpg
- 0028.jpg
- 0029.jpg
- 0030.jpg
